# Supplementary material for: Spatiotemporal Analysis for COVID-19 Delta Variant Using GIS-Based Air Parameter and Spatial Modeling
Source: Int J Environ Res Public Health. 2022 Jan 30;19(3):1614. doi: 10.3390/ijerph19031614 (PMC8835317; doi:10.3390/ijerph19031614)
Supplement: Supplementary file 1 [file ijerph-19-01614-s001.zip]

Archive with 1 entries (1 files):
- ijerph-1506908-supplementary.pdf
